# Supplementary material for: Residential Proximity to Urban Play Spaces and Childhood Overweight and Obesity in Barcelona, Spain: A Population-Based Longitudinal Study
Source: Int J Environ Res Public Health. 2022 Oct 21;19(20):13676. doi: 10.3390/ijerph192013676 (PMC9603004; doi:10.3390/ijerph192013676)
Supplement: Supplementary file 1 [file ijerph-19-13676-s001.zip]

Archive with 1 entries (1 files):
- ijerph-1966670-supplementary.pdf
